# Supplementary material for: Tradeoffs in hyphal traits determine mycelium architecture in saprobic fungi
Source: Sci Rep. 2019 Oct 2;9:14152. doi: 10.1038/s41598-019-50565-7 (PMC6775140; doi:10.1038/s41598-019-50565-7)
Supplement: Supplementary file 2 — Supplementary dataset [file 41598_2019_50565_MOESM2_ESM.xlsx]

## Sheet: info
Supplementary Data
Tradeoffs in hyphal traits determine mycelium architecture in saprobic fungi
Anika Lehmann 1,2,*, Weishuang Zheng 3, Katharina Soutschek 1, Julien Roy 1,2, Andrey M. Yurkov 4, Matthias C. Rillig 1,2
1 Freie Universität Berlin, Institut für Biologie, Plant Ecology, Altensteinstr. 6, D-14195
Berlin, Germany;
2 Berlin-Brandenburg Institute of Advanced Biodiversity Research (BBIB), D-14195 Berlin,
Germany;
3 PKU-HKUST ShenZhen-Hong Kong Institution, Shenzhen 518057, China;
4 Leibniz Institute DSMZ - German Collection of Microorganisms and Cell Cultures, Inhoffenstraße 7B, D-38124 Braunschweig, Germany
* Corresponding author, Freie Universität Berlin, Institut für Biologie, Plant Ecology,
Altensteinstr. 6, D-14195 Berlin, Germany. Tel.: +49 30 83853145. Fax: 49 30 83853886.
E-mail address: lehmann.anika@googlemail.com
Keywords: saprobic fungi; traits; tradeoff; mycelium; hyphal

## Sheet: data
newID	Db	L	BA	D	IL	Dbcv	Lcv	Bacv	Dcv	Ilcv	Phylum	Taxonomic identification
RLCS01	1.45414	0.472262	86.038	4.1348	61.2118	0.0353202	0.0513153	0.217338	0.170997	0.55734	Mucoromycota	Mucor fragilis
RLCS02	1.57856	0.693457	69.432	4.14204	110.981	0.0272126	0.125412	0.331789	0.178215	0.647554	Mucoromycota	Mortierella elongata strain 2
RLCS03	1.4909	0.5741	67.7552	5.5858	105.612	0.0494806	0.0997881	0.480701	0.178612	0.79734	Mucoromycota	Mortierella alpina strain 1
RLCS04	1.49896	0.587754	73.2248	4.74592	86.0316	0.03729	0.105843	0.255367	0.16757	0.742479	Mucoromycota	Mortierella exigua
RLCS05	1.39365	0.68321	69.9431	6.38568	222.512	0.0452097	0.215282	0.312142	0.116594	0.671121	Ascomycota	Fusarium sp.
RLCS06	1.52738	0.562933	40.8537	4.39184	72.06	0.029921	0.127657	0.43642	0.0947702	0.52223	Ascomycota	Chaetomium angustispirale
RLCS07	1.47297	0.593275	67.0451	4.5664	39.6095	0.0426731	0.116067	0.526193	0.332402	0.793987	Ascomycota	Amphisphaeriaceae strain 1
RLCS08	1.424	0.556646	48.105	5.55008	192.113	0.0408186	0.16558	0.426699	0.111956	0.597015	Ascomycota	Gibberella tricincta
RLCS09	1.26377	0.470092	42.2879	5.47936	452.839	0.0602021	0.126656	0.590299	0.15452	0.369806	Basidiomycota	Trametes versicolor
RLCS10	1.27131	0.515002	76.1533	6.46164	186.296	0.0316032	0.12574	0.25028	0.141163	0.837708	Ascomycota	Alternaria alternata
RLCS11	1.53055	0.575425	64.7871	4.74216	92.659	0.031572	0.11046	0.332849	0.162221	0.791589	Mucoromycota	Mortierella alpina strain 2
RLCS12	1.51257	0.630927	64.6219	3.70572	65.8902	0.0315722	0.105487	0.372412	0.244573	0.708844	Ascomycota	Didymellaceae strain 1
RLCS13	1.40115	0.576554	45.7679	6.15768	178.627	0.0338433	0.15242	0.461868	0.190262	0.502208	Ascomycota	Fusarium solani
RLCS14	1.40362	0.539131	61.8226	5.92688	165.212	0.0399954	0.126884	0.364287	0.153466	0.588211	Ascomycota	Didymellaceae strain 2
RLCS15	1.50621	0.547171	63.3549	5.90996	78.3659	0.0391206	0.0976814	0.320706	0.186593	0.619861	Mucoromycota	Mortierella elongata strain 1
RLCS16	1.23939	0.473594	26.5454	5.90596	316.184	0.0558109	0.139109	0.436689	0.183859	0.466263	Basidiomycota	Pleurotus pulmonarius
RLCS17	1.38969	0.584775	44.0262	4.3366	160.025	0.0564716	0.117106	0.424139	0.20411	0.317702	Basidiomycota	Clitopilus sp.
RLCS18	1.43237	0.673196	58.7773	4.94484	157.067	0.039178	0.205613	0.381023	0.170045	0.69259	Ascomycota	Gibberella sp.
RLCS19	1.48213	0.50745	77.3675	2.73812	43.3911	0.027649	0.0820595	0.240563	0.143351	0.604122	Mucoromycota	Umbelopsis isabellina
RLCS20	1.45205	0.6245	37.8964	4.96988	64.4741	0.0361496	0.0918275	0.374982	0.148137	0.999504	Ascomycota	Purpureocillium lilacinum
RLCS21	1.46861	0.726662	51.8393	3.96084	127.458	0.0341315	0.141393	0.425788	0.13805	0.535981	Ascomycota	Pyrenochaetopsis leptospora
RLCS22	1.27009	0.520633	61.9902	4.22192	127.844	0.0483841	0.164603	0.356043	0.115043	0.40575	Ascomycota	Paraphoma chrysanthemicola
RLCS23	1.51062	0.609606	50.6535	4.83664	86.6514	0.0300607	0.121521	0.416655	0.143417	0.225463	Ascomycota	Stachybotryaceae strain 1
RLCS24	1.56107	0.653929	59.1513	3.99192	124.855	0.0375451	0.126373	0.288167	0.14675	0.142256	Ascomycota	Metarhizium marquandii
RLCS25	1.48367	0.642452	41.3904	4.53192	102.887	0.0249305	0.124105	0.448365	0.111673	0.195359	Ascomycota	Hydropisphaera sp.
RLCS26	1.487	0.605933	56.2731	4.3002	122.115	0.0185048	0.124645	0.259662	0.121784	0.382318	Ascomycota	Tetracladium marchalianum
RLCS27	1.42335	0.519309	63.3229	5.43448	184.004	0.0416884	0.132492	0.377343	0.16766	0.898834	Ascomycota	Thielavia inaequalis
RLCS28	1.44821	0.622927	44.0048	4.01844	64.9963	0.0249653	0.097301	0.454652	0.189908	0.543413	Ascomycota	Tricladium sp.
RLCS29	1.30016	0.538963	60.7999	5.0704	185.325	0.0440157	0.122004	0.362049	0.131863	0.512314	Basidiomycota	Macrolepiota excoriata
RLCS30	1.44895	0.610237	43.7612	4.48484	277.829	0.0362875	0.121103	0.355533	0.119754	0.544794	Ascomycota	Exophiala equina
RLCS31	1.40146	0.565698	60.2023	4.50428	106.294	0.0401767	0.13816	0.3305	0.169867	0.406796	Ascomycota	Cyphellophora sp.
